# Supplementary material for: Effects of Supplementation with Microalgae Extract from Phaeodactylum tricornutum (Mi136) to Support Benefits from a Weight Management Intervention in Overweight Women
Source: Nutrients. 2024 Mar 28;16(7):990. doi: 10.3390/nu16070990 (PMC11013338; doi:10.3390/nu16070990)
Supplement: Supplementary file 1 [file nutrients-16-00990-s001.zip]

Archive with 1 entries (1 files):
- nutrients-2940558-supplementary.xlsx
