# Supplementary material for: Effects of Supplementation with Microalgae Extract from Phaeodactylum tricornutum (Mi136) to Support Benefits from a Weight Management Intervention in Overweight Women
Source: Nutrients. 2024 Mar 28;16(7):990. doi: 10.3390/nu16070990 (PMC11013338; doi:10.3390/nu16070990)
Supplement: Supplementary file 1 [file nutrients-16-00990-s001.zip › nutrients-2940558-supplementary.xlsx]

## Sheet: Table S1. Participant Demograph
	Table S1. Participant Demographic Data
	Variable		N	Mean			p-Value
	Age	Placebo	19	29.2105	±	8.14848	0.0780375
		Fucoxanthin	18	27.8889	±	7.7603
		Total	37	28.5676	±	7.87944
	Height	Placebo	19	162.995	±	7.07315	0.428613
	(cm)	Fucoxanthin	18	165.061	±	8.58591
		Total	37	164	±	7.80527
	Body Mass Indes	Placebo	19	29.3315	±	3.99569	0.708709
	(kg/m2)	Fucoxanthin	18	29.8087	±	3.69348
		Total	37	29.5636	±	3.80568
	Weight	Placebo	19	78.5771	±	14.0788	0.508268
	(kg)	Fucoxanthin	18	81.8714	±	15.8878
		Total	37	80.1797	±	14.8692
	Body Fat	Placebo	19	41.8263	±	3.72601	0.486279
	(%)	Fucoxanthin	18	40.8667	±	4.61952
		Total	37	41.3595	±	4.15394
	Waist Circumference	Placebo	19	84.5686	±	9.06476	0.243893
	(cm)	Fucoxanthin	18	88.1944	±	9.54338
		Total	37	86.3325	±	9.35246
	Hip Circumference	Placebo	19	107.856	±	8.55132	0.527058
	(cm)	Fucoxanthin	18	109.834	±	10.2409
		Total	37	108.818	±	9.33229
	Resting Heart Rate	Placebo	19	72.0526	±	12.0346	0.431153
	(beats/min	Fucoxanthin	18	75.5	±	14.255
		Total	37	73.7297	±	13.0929
	Resting Systolic Blood Pressure	Placebo	19	114.947	±	8.43586	0.289129
	(mmHg)	Fucoxanthin	18	113.222	±	10.9789
		Total	37	114.108	±	9.65742
	Resting Diastolic Blood Pressure	Placebo	19	76.4737	±	7.95381	0.790927
	(mmHg)	Fucoxanthin	18	74.2778	±	7.00257
		Total	37	75.4054	±	7.48502
	Peak Oxygen Uptake	Placebo	19	28.2	±	2.86201	0.492123
	(ml/kg/min)	Fucoxanthin	18	27.4706	±	3.51196
		Total	37	27.8452	±	3.17119
	Data are presented as means ± standard deviations.

## Sheet: Table S2. Energy and Macronutie
	Table S2. Energy and Macronutrient Intake
				Weeks												Mean
	Variable	Group	N	0				6				12				(SEM)				Effect	p-Level	ηₚ²
	Energy Intake	Placebo	18	1466.36	±	340.838		1299.51	±	195.595	†	1277.96	±	188.802	†	1347.94	±	47.0919		Group	0.0772705	0.0972529
	(kcal/d)	Fucoxanthin	15	1731.19	±	396.78	⁎	1425.4	±	258.287	†	1270.18	±	216.277	†	1475.59	±	51.5866		Time	6.36528e-06	0.35774
		Time	33	1586.74	±	385.39		1356.73	±	231.436	†	1274.42	±	198.537	†	1411.77	±	34.9243	⁑	G x T	0.076176	0.0840902
	Protein	Placebo	18	64.4078	±	23.0853		57.9771	±	13.0961		60.1425	±	19.0134		60.8424	±	3.83691		Group	0.11793	0.0770049
	(g)	Fucoxanthin	15	75.6736	±	24.2349		74.5786	±	36.6011	⁑	59.7323	±	10.4483	†	69.9948	±	4.20313		Time	0.102978	0.0720403
		Time	33	69.5286	±	23.9276		65.5232	±	27.3436		59.956	±	15.4873	†	65.4186	±	2.84553		G x T	0.185538	0.0533441
	Carbohydrate	Placebo	18	162.771	±	45.8401		149.099	±	31.0279		137.088	±	31.5584		149.653	±	6.9299		Group	0.379447	0.0250054
	(g)	Fucoxanthin	15	180.124	±	66.8499		148.354	±	37.4424	†	147.975	±	38.2849	‡	158.818	±	7.59132		Time	0.0155257	0.14244
		Time	33	170.659	±	56.1112		148.76	±	33.5401	†	142.037	±	34.6505	†	154.235	±	5.13935		G x T	0.578045	0.0148469
	Fat	Placebo	18	57.6778	±	16.1887		51.4176	±	11.2795		54.0938	±	15.0157		54.3964	±	2.16039		Group	0.072272	0.100479
	(g)	Fucoxanthin	15	75.11	±	15.2895	⁎	58.3079	±	12.8	†	47.66	±	9.56897	†	60.3593	±	2.36659		Time	1.20491e-05	0.309421
		Time	33	65.6015	±	17.8661		54.5496	±	12.3048	†	51.1693	±	13.0547	†	57.3778	±	1.60219	⁑	G x T	0.0011586	0.197906
	Data are expressed as means ± standard deviations or the placebo (Placebo) and Fucoxanthin (PS) groups. Data were analyzed using a multivariate and univariate General Linear Model with repeated measures. P-levels, with partial ETA squared (ηₚ²), are listed for the between-subject group (G) and univariate within-subject (Greenhouse-Geisser) time (T), and group x time (G x T) effects. Multivariate …

## Sheet: Table S3. Resistance and Endura
	Table S3. Resistance and Endurance Training Volume
				Weeks												Mean
	Variable	Group	N	0				6				12				(SEM)				Effect	p-Level	ηₚ²
	Lower Body Volume (kg)	Placebo	19	60424.1	±	17146.4		151778	±	42885.6	†	229641	±	69248.8	†	147281	±	8728.47		Group	0.229325	0.0422116
		Fucoxanthin	18	65913.1	±	12236.5		169279	±	31468.2	†	253295	±	53348	†	162829	±	9227.64		Time	1.58802e-22	0.933366
		Time	37	63016.1	±	15078.8		160042	±	38432.7	†	240811	±	62535.4	†	155055	±	6350.89		G x T	0.268727	0.0361478
	Upper Body Volume (kg)	Placebo	19	23567.8	±	7935.22		61146.4	±	19687.3	†	94804.6	±	30954.2	†	59839.6	±	3695.58		Group	0.540383	0.0111252
		Fucoxanthin	18	24987.4	±	4619.38		65291.6	±	10976.8	†	99218	±	18792.9	†	63165.7	±	3906.92		Time	1.09595e-22	0.933176
		Time	37	24238.2	±	6531.07		63103.9	±	16087.8	†	96888.7	±	25675.2	†	61502.6	±	2688.93		G x T	0.63676	0.00717928
	Total Volume (kg)	Placebo	19	83991.9	±	24702.5		212924	±	61681	†	324445	±	99054.1	†	207120	±	12151		Group	0.293302	0.0324248
		Fucoxanthin	18	90900.5	±	16239		234571	±	40466.4	†	352513	±	69304.9	†	225995	±	12845.9		Time	6.66599e-23	0.936235
		Time	37	87254.3	±	21133.2		223146	±	53153.8	†	337699	±	86276.9	†	216558	±	8841.16		G x T	0.34614	0.0266259
	Endurance Exercise Intensity	Placebo	19	69.5542	±	8.35625		65.0844	±	8.31636	†	66.2237	±	9.15817		66.9541	±	1.50241		Group	0.954666	9.36599e-05
	(% Heart Rate Reserve)	Fucoxanthin	18	66.0111	±	9.5418		66.5145	±	6.00718		67.9666	±	6.62608		66.8308	±	1.54358		Time	0.327766	0.030104
		Time	37	67.8305	±	9.00725		65.7801	±	7.22128		67.0716	±	7.96548		66.89	±	1.077		G x T	0.119033	0.0630577
	Step Count	Placebo	19	8797.34	±	2323.47		8995.82	±	2653.82		8621.21	±	2891.48		8804.79	±	525.56		Group	0.821235	0.00147865
	(steps/day)	Fucoxanthin	18	8241.08	±	3241.79		8813.11	±	2884.65		9874.81	±	2751.88	†	8976.33	±	539.962		Time	0.288433	0.0348479
		Time	37	8526.73	±	2782.33		8906.93	±	2731.19		9231.07	±	2856.55		8890.46	±	376.7		G x T	0.123851	0.058378
	Data are expressed as means ± standard deviations. Data were analyzed using a multivariate and univariate General Linear Model with repeated measures. P-levels, with partial ETA squared (ηₚ²), are listed for between-subject group (G) and univariate within-subject (Greenhouse-Geisser) time (T), and group x time (G x T) effects. Multivariate Wilk's Lambda for strength training volume revealed a tim…

## Sheet: Table S4. Body Composition and 
	Table S4. Body Composition and Anthropometric Measurements
				Weeks												Mean
	Variable	Group	N	0				6				12				(SEM)				Effect	p-Value	ηₚ²
	Weight	Placebo	19	78.5771	±	14.0788		76.9001	±	13.634	†	76.6074	±	13.6395	†	77.3615	±	3.41458		Group	0.472597	0.0148405
	(kg)	Fucoxanthin	18	81.8714	±	15.8878		80.7934	±	15.7902	‡	80.0839	±	16.7739	‡	80.9162	±	3.50815		Time	0.00481503	0.181756
		Time	37	80.1797	±	14.8692		78.7942	±	14.6484	†	78.2986	±	15.1323	†	79.1389	±	2.44778		G x T	0.717405	0.00550296
	Lean Body Mass	Placebo	19	40.2528	±	7.66121		40.3241	±	7.63218		40.9547	±	7.61486	†	40.511	±	1.64		Group	0.342938	0.0257297
	(kg)	Fucoxanthin	18	42.5066	±	6.50506		42.9331	±	6.42745		42.8741	±	7.17557		42.771	±	1.685		Time	0.104273	0.0627098
		Time	37	41.3492	±	7.11575		41.5933	±	7.09799		41.8885	±	7.36567	†	41.641	±	1.176		G x T	0.382378	0.0270422
	Fat Mass	Placebo	19	30.2924	±	6.49291		28.5307	±	5.95046	†	27.5207	±	5.93281	†	28.781	±	1.786		Group	0.605611	0.00769733
	(kg)	Fucoxanthin	18	31.2999	±	9.12242		29.8344	±	9.48196	†	29.2117	±	9.71225	†	30.115	±	1.835		Time	3.02875e-05	0.345264
		Time	37	30.7825	±	7.78699		29.165	±	7.78439	†	28.3434	±	7.9295	†	29.448	±	1.28		G x T	0.602345	0.0100281
	Body Fat	Placebo	19	41.8263	±	3.72601		40.3579	±	3.50227	†	39.2211	±	3.77794	†	40.4684	±	0.982122		Group	0.570082	0.00930449
	(%)	Fucoxanthin	18	40.8667	±	4.61952		39.3278	±	5.31732	†	38.7889	±	5.60639	†	39.6611	±	1.00903		Time	2.14997e-06	0.365026
		Time	37	41.3595	±	4.15394		39.8568	±	4.44488	†	39.0108	±	4.6933	†	40.0648	±	0.704044		G x T	0.632	0.011
	Visceral Adipose Tissue	Placebo	19	563.947	±	181.63		455.684	±	172.078	†	422.789	±	174.087	†	480.807	±	41.949		Group	0.605611	0.00769733
	(g)	Fucoxanthin	18	554.5	±	223.846		508	±		†	514.278	±	236.349		525.593	±	43.099		Time	0.013	0.127
		Time	37	559.351	±	200.447		481.135	±	224.492	†	467.297	±	209	†	503.2	±	30.072		G x T	0.259	0.038
	Waist Circumference	Placebo	19	84.5686	±	9.06476		82.3963	±	8.04017		81.788	±	7.83098	†	82.9176	±	1.86815		Group	0.169341	0.0532663
	(cm)	Fucoxanthin	18	88.1944	±	9.54338		87.0394	±	8.74108		84.7948	±	9.35577	†	86.6762	±	1.91934		Time	0.00699649	0.136471
		Time	37	86.3325	±	9.35246		84.6551	±	8.59874		83.2508	±	8.62074	†	84.7969	±	1.3392		G x T	0.662493	0.0111498
	Hip Circumference	Placebo	19	107.856	±	8.55132		105.651	±	7.73263	†	105.068	±	7.92209	†	106.192	±	2.09484		Group	0.479717	0.0143724
	(cm)	Fucoxanthin	18	109.834	±	10.2409		108.132	±	10.5593	†	107.046	±	11.0793	†	108.337	±	2.15224		Time	0.000922274	0.221416
		Time	37	108.818	±	9.33229		106.858	±	9.17221	†	106.03	±	9.50529	†	107.264	±	1.50171		G x T	0.83418	0.00292368
	Waist to Hip Ratio	Placebo	19	0.7837	±	0.04666		0.7804	±	0.05581		0.7786	±	0.04699		0.781	±	0.01		Group	0.873614	0.000733072
		Fucoxanthin	18	0.8031	±	0.04639		0.8077	±	0.07174		0.7932	±	0.04906		0.801	±	0.01		Time	0.571	0.015
		Time	37	0.7931	±	0.04692		0.7937	±	0.06465		0.7857	±	0.04791		0.791	±	0.007		G x T	0.739	0.008
	Data are expressed as means ± standard deviations. Data were analyzed using a multivariate and univariate General Linear Model with repeated measures. P-levels, with partial ETA squared (ηₚ²), are listed for between-subject group (G) and univariate within-subject (Greenhouse-Geisser) time (T), and group x time (G x T) effects. Multivariate Wilk's Lambda showed a significant time (p<0.001, ηₚ² = 0…

## Sheet: Table S5. Bone Mineral Content,
	Table S5. Bone mineral content, area, and density.
				Weeks												Mean
	Variable	Group	N	0				6				12				(SEM)				Effect	p-Level	ηₚ²
	Bone Mineral Content	PL	19	1694.53	±	348.934		1663.93	±	338.074	†	1663.25	±	348.752	†	1673.9	±	69.062		Group	0.966898	4.99103e-05
	[g]	PhaeoSOL	18	1677.3	±	259.404		1677.72	±	238.712		1679.11	±	247.368		1678.04	±	70.954		Time	0.087	0.068
		Time	37	1686.15	±	304.515		1670.63	±	290.008	‡	1670.96	±	299.624	‡	1675.97	±	48.5356		G x T	0.06	0.077
	Bone Mineral Area	PL	19	1757.01	±	209.88		1734.57	±	198.529	‡	1735.9	±	216.869		1742.49	±	44.202		Group	0.722362	0.00365207
	[cm2]	PhaeoSOL	18	1774.65	±	193.496		1767.71	±	169.399		1753.21	±	175.768		1765.19	±	45.413		Time	0.059	0.08
		Time	37	1765.59	±	199.462		1750.69	±	183.138	‡	1744.32	±	195.402	†	1753.84	±	31.687		G x T	0.575	0.015
	Bone Mineral Density	PL	19	0.9577	±	0.0918		0.9534	±	0.0887		0.9505	±	0.08262		0.976	±	0.022		Group	0.813505	0.00161162
	[g/cm2]	PhaeoSOL	18	0.942	±	0.06599		0.9463	±	0.06695		0.955	±	0.07254	†	0.948	±	0.022		Time	0.06	0.077
		Time	37	0.9501	±	0.07958		0.95	±	0.07787		0.9527	±	0.07683		0.962	±	0.015		G x T	0.01	0.126
	Data are expressed as means ± standard deviations or the placebo (PL) and PhaeoSOL (PS) groups. Data were analyzed using a multivariate and univariate General Linear Model with repeated measures. P-levels, with partial ETA squared (ηₚ²), are listed for between-subject group (G) and univariate within-subject (Greenhouse-Geisser) time (T), and group x time (G x T) effects. Multivariate Wilk's Lambd…
	Table 6. Bone mineral content, area, and density.
																Mean
	Variable	Group	N	Week 0				Week 6				Week 12				(SEM)				Effect	p-Value	ηₚ²
	Bone Mineral Content	Placebo	19	1694.53	±	348.934		1663.93	±	338.074	†	1663.25	±	348.752	†	1673.9	±	69.062		Group	0.967	0
	(g)	Fucoxanthin	18	1677.3	±	259.404		1677.72	±	238.712		1679.11	±	247.368		1678.04	±	70.954		Time	0.087	0.068
		Time	37	1686.15	±	304.515		1670.63	±	290.008		1670.96	±	299.624		1675.97	±	48.5356		G x T	0.06	0.077
	Bone Mineral Area	Placebo	19	1757.01	±	209.88		1734.57	±	198.529	†	1735.9	±	216.869	†	1742.49	±	44.202		Group	0.722	0.004
	(cm2)	Fucoxanthin	18	1774.65	±	193.496		1767.71	±	169.399		1753.21	±	175.768		1765.19	±	45.413		Time	0.059	0.08
		Time	37	1765.59	±	199.462		1750.69	±	183.138		1744.32	±	195.402		1753.84	±	31.687		G x T	0.575	0.015
	Bone Mineral Density	Placebo	19	0.9577	±	0.0918		1.0204	±	0.28391	†	0.9505	±	0.08262	†	0.976	±	0.022		Group	0.364	0.024
	(g/cm2)	Fucoxanthin	18	0.942	±	0.06599		0.9463	±	0.06695	†	0.955	±	0.07254	†	0.948	±	0.022		Time	0.361	0.024
		Time	37	0.9501	±	0.07958		0.9843	±	0.20935	†	0.9527	±	0.07683	†	0.962	±	0.015		G x T	0.316	0.029
	Data are expressed as means ± standard deviations or the placebo (Placebo) and Fucoxanthin (PS) groups. Data were analyzed using a multivariate and univariate General Linear Model with repeated measures. P-levels, with partial ETA squared (ηₚ²), are listed for between-subject group (G) and univariate within-subject (Greenhouse-Geisser) time (T), and group x time (G x T) effects. Multivariate Wilk…

## Sheet: Table S6. Resting Energy Expend
	Table S6. Resting Energy Expenditure
				Weeks												Mean
	Variable	Group	N	0				6				12				(SEM)				Effect	p-Value	ηₚ²
	Resting Energy Expenditure (kcals/d)	Placebo	19	1484.69	±	252.209		1487.65	±	532.46		1388.93	±	240.046	†	1453.76	±	58.6389		Group	0.538822	0.0108876
		Fucoxanthin	18	1549.81	±	211.424		1471.74	±	298.776		1496.27	±	186.484		1505.94	±	60.2457		Time	0.315755	0.0303297
		Time	37	1516.37	±	232.383		1479.91	±	428.924		1441.15	±	219.526	†	1479.85	±	42.0359		G x T	0.410911	0.021541
	Respiratroy Quotient	Placebo	19	0.825579	±	0.0729431		0.802211	±	0.0556333		0.820211	±	0.0554493		0.816	±	0.00961931		Group	0.607507	0.00761696
		Fucoxanthin	18	0.836667	±	0.0637975		0.801	±	0.0264997	†	0.831778	±	0.0644794		0.823148	±	0.0098829		Time	0.0349487	0.0955826
		Time	37	0.830973	±	0.0679258		0.801622	±	0.0433534	†	0.825838	±	0.0594556		0.819574	±	0.0068957		G x T	0.79861	0.00554132
	Glucose Oxidation (%)	Placebo	19	42.9533	±	25.1257		35.0051	±	19.3435		41.2653	±	19.1792		39.7412	±	3.32354		Group	0.598647	0.00799711
		Fucoxanthin	18	46.8707	±	21.7781		34.7658	±	9.27325	†	45.1804	±	22.1628		42.2723	±	3.41462		Time	0.0368751	0.0939159
		Time	37	44.8591	±	23.3143		34.8887	±	15.09	†	43.1699	±	20.4892		41.0068	±	2.38252		G x T	0.811229	0.00514937
	Fat Oxidation (%)	Placebo	19	57.0467	±	25.1257		64.9949	±	19.3435		58.7347	±	19.1792		60.2588	±	3.32354		Group	0.598647	0.00799711
		Fucoxanthin	18	53.1293	±	21.7781		65.2342	±	9.27325	†	54.8196	±	22.1628		57.7277	±	3.41462		Time	0.0368751	0.0939159
		Time	37	55.1409	±	23.3143		65.1113	±	15.09	†	56.8301	±	20.4892		58.9932	±	2.38252		G x T	0.811229	0.00514937
	Data are expressed as means ± standard deviations. Data were analyzed using a multivariate and univariate General Linear Model with repeated measures. P-levels, with partial ETA squared (ηₚ²), are listed for the between-subject group (G) and univariate within-subject (Greenhouse-Geisser) time (T) and group x time (G x T) effects. Multivariate Wilk's Lambda showed no time (p = 0.090, ηₚ² = 0.076 )…

## Sheet: Table S7. Aerobic Capacity
	Table S7. Aerobic Capacity
				Weeks												Mean
	Variable	Group	N	0				6				12				(SEM)				Effect	p-Value	ηₚ²
	Ventilatory Threshold	Placebo	19	1.2853	±	0.44275		1.4491	±	0.46689	†	1.3684	±	0.42328		1.36758	±	0.256255		Group	0.275341	0.0338981
	(L/min)	Fucoxanthin	18	1.3581	±	0.42149		1.4656	±	0.29671	‡	1.4856	±	0.39576	†	1.77472	±	0.263277		Time	0.004	0.147
		Time	37	1.3207	±	0.4281		1.4571	±	0.38812	†	1.4254	±	0.40874	†	1.57115	±	0.183699		G x T	0.469	0.021
	Ventilatory Threshold	Placebo	19	57.3842	±	9.60545		63.0368	±	7.81659	†*	60.6842	±	8.75311		60.3684	±	1.52914		Group	0.614263	0.00733486
	(%)	Fucoxanthin	18	62.4389	±	8.70349		60.9	±	6.0051		61.1111	±	10.3978		61.4833	±	1.57104		Time	0.428394	0.0237727
		Time	37	59.8432	±	9.40551		61.9973	±	6.98218		60.8919	±	9.45567		60.9259	±	1.09618		G x T	0.0774955	0.0709955
	Peak Oxygen Uptake	Placebo	19	2.23579	±	0.568959		2.28974	±	0.583772		2.26579	±	0.570276		2.26377	±	0.115612		Group	0.584722	0.00861853
	(L/min)	Fucoxanthin	18	2.26061	±	0.340043		2.41389	±	0.484515	†	2.39111	±	0.503259	‡	2.3552	±	0.11878		Time	0.00709584	0.133984
		Time	37	2.24786	±	0.465423		2.35014	±	0.53405	†	2.32676	±	0.535013	†	2.30949	±	0.0828776		G x T	0.225277	0.0417619
	Peak Oxygen Uptake	Placebo	19	28.2	±	2.86201		29.3605	±	2.87724	†	29.3632	±	3.60928		28.9746	±	0.756408		Group	0.78311	0.00219367
	(ml/kg/min)	Fucoxanthin	18	27.4706	±	3.51196		30.2278	±	4.17088	†	30.1278	±	4.47053	†	29.2754	±	0.777135		Time	3.05969e-05	0.282268
		Time	37	27.8452	±	3.17119		29.7824	±	3.54221	†	29.7351	±	4.01263	†	29.125	±	0.542239		G x T	0.126362	0.0591927
	Metabolic Equivalents	Placebo	19	8.05937	±	0.819017		8.38874	±	0.825622	†	8.38421	±	1.02805		8.27744	±	0.216478		Group	0.786646	0.00212104
		Fucoxanthin	18	7.83867	±	1.00693		8.63417	±	1.19219	†	8.61344	±	1.27629	†	8.36209	±	0.22241		Time	2.58434e-05	0.286765
		Time	37	7.952	±	0.909223		8.50814	±	1.01364	†	8.49573	±	1.14506	†	8.31977	±	0.155184		G x T	0.108112	0.0638655
	Time to Exhaustion	Placebo	19	536.105	±	58.7877		580.579	±	88.2637	†	603.368	±	98.8412	†	573.351	±	13.5977		Group	0.322726	0.0279422
	(min)	Fucoxanthin	18	521.389	±	53.1016		573.889	±	54.6356	†	566.111	±	55.4351	†	553.796	±	13.9703		Time	4.44524e-06	0.298744
		Time	37	528.946	±	55.8137		577.324	±	72.9132	†	585.243	±	81.8068	†	563.574	±	9.74766		G x T	0.367617	0.0281408
	Data are expressed as means ± standard deviations. Data were analyzed using a multivariate and univariate General Linear Model with repeated measures. P-levels, with partial ETA squared (ηₚ²), are listed for the between-subject group (G) and univariate within-subject (Greenhouse-Geisser) time (T) and group x time (G x T) effects. Multivariate Wilk's Lambda showed significant time (p < 0.001, ηₚ² …

## Sheet: Table S8. Muscular Strength and
	Table S8. Muscular Strength and Endurance
				Weeks												Mean
	Variable	Group	N	0				6				12				(SEM)				Effect	p-Value	ηₚ²
	Leg Press Strength	Placebo	19	196.053	±	64.917		245.574	±	82.4695	†	268.301	±	86.7465	†	236.643	±	15.628		Group	0.440526	0.0170939
	(kg)	Fucoxanthin	18	218.056	±	58.2074		257.826	±	60.3177	†	286.491	±	68.4759	†	254.124	±	16.057		Time	1.82335e-12	0.672527
		Time	37	206.757	±	61.8979		251.534	±	71.8136	†	277.15	±	77.8566	†	245.383	±	11.2033		G x T	0.621731	0.00969167
	Leg Press Muscular Endurance	Placebo	19	2351.07	±	1639.84		2757.36	±	1893.88		3074.52	±	1636.08		2727.65	±	327.178		Group	0.382	0.022
	(kg)	Fucoxanthin	18	2595.83	±	1261.72		3431.94	±	1337.51		3401.64	±	1329.41		3143.14	±	336.143		Time	0	0.258
		Time	37	2470.15	±	1453.16		3085.53	±	1659.82	⁑	3233.66	±	1483.39		2935.39	±	234.541		G x T	0.384	0.027
	Bench Press Strength	Placebo	19	31.4594	±	9.59047		35.8852	±	10.4858	†	38.9949	±	10.1999	†	35.4465	±	2.07281		Group	0.912867	0.000346956
	(kg)	Fucoxanthin	18	31.0606	±	8.02582		36.2372	±	8.48497	†	40.0243	±	8.5091	†	35.774	±	2.12961		Time	1.22516e-14	0.723305
		Time	37	31.2654	±	8.7434		36.0564	±	9.43424	†	39.4957	±	9.29956	†	35.61	±	1.486		G x T	0.458271	0.0190584
	Bench Press Muscuilar Endurance	Placebo	19	282.655	±	140.665		360.646	±	194.073		418.415	±	185.331		353.905	±	33.351		Group	0.658	0.006
	(kg)	Fucoxanthin	18	287.5	±	135.879		396.086	±	157.315	‡	442.162	±	117.772	†	375.25	±	34.265		Time	0	0.498
		Time	37	285.012	±	136.448		377.887	±	175.617	‡	429.968	±	154.494	†	364.578	±	23.908		G x T	0.666	0.011
	Data are expressed as means ± standard deviations. Data were analyzed using a multivariate and univariate General Linear Model with repeated measures. P-levels, with partial ETA squared (ηₚ²), are listed for between-subject group (G) and univariate within-subject (Greenhouse-Geisser) time (T), and group x time (G x T) effects. Multivariate Wilk's Lambda showed a significant time (p<0.001, ηₚ² =0.…

## Sheet: Table S9. Complete Blood Counts
	Table S9. Complete Blood Counts
				Weeks												Mean
	Variable	Group	N	0				6				12				(SEM)				Effect	p-Level	ηₚ²
	White Blood Cells	Placebo	19	6.76316	±	1.5236		6.40526	±	1.96624		6.2	±	1.74069	†	6.31974	±	0.258271		Group	0.600734	0.0079065
	(K/µL)	Fucoxanthin	18	6.12778	±	1.35595		6.02778	±	1.91705		6.39444	±	1.66078		6.45614	±	0.360281		Time	0.481	0.021
		Time	37	6.45405	±	1.46033		6.22162	±	1.92486		6.29459	±	1.68143		6.18333	±	0.370153		G x T	0.095	0.065
	Red Blood Cells	Placebo	19	4.62053	±	0.365064		4.57263	±	0.391859		4.60211	±	0.36081		4.5756	±	0.0532148		Group	0.670654	0.00522738
	(M/µL)	Fucoxanthin	18	4.54556	±	0.297405		4.53444	±	0.297642		4.57833	±	0.341954		4.59842	±	0.0742332		Time	0.521	0.018
		Time	37	4.58405	±	0.331432		4.55405	±	0.344943		4.59054	±	0.347067		4.55278	±	0.0762673		G x T	0.735	0.008
	Hemoglobin	Placebo	19	13.3	±	0.749074		13.1474	±	0.844175		13.2211	±	0.891677		13.1804	±	0.128018		Group	0.742337	0.0031276
	(g/dL)	Fucoxanthin	18	13.0333	±	0.846446		13.075	±	0.872833		13.3056	±	1.03553		13.2228	±	0.178582		Time	0.398	0.025
		Time	37	13.1703	±	0.798215		13.1122	±	0.847005		13.2622	±	0.951709		13.138	±	0.183475		G x T	1.17949	0.30922
	Hematocrit	Placebo	19	39.9526	±	2.2074		37.8579	±	8.6738		39.6105	±	2.17917		39.3368	±	0.461243		Group	0.672714	0.00515837
	(%)	Fucoxanthin	18	39.4111	±	2.19059		39.1833	±	2.35353		40.0056	±	2.42959		39.1404	±	0.643421		Time	0.261	0.037
		Time	37	39.6892	±	2.18579		38.5027	±	6.37841		39.8027	±	2.28078		39.5333	±	0.661052		G x T	0.475	0.016
	Mean Corpuscular Volume	Placebo	19	86.6632	±	3.59153		87.0553	±	4.1944		86.3158	±	4.63085		86.8742	±	0.783078		Group	0.803676	0.00178946
	(fL)	Fucoxanthin	18	86.8944	±	5.39537		86.6333	±	5.95621		87.6833	±	5.74469		86.6781	±	1.09237		Time	0.788	0.004
		Time	37	86.7757	±	4.49552		86.85	±	5.05915		86.9811	±	5.17557		87.0704	±	1.12231		G x T	0.108	0.066
	Mean Corpuscular Hemoglobin	Placebo	19	28.8789	±	1.77594		28.8579	±	2.00259		28.8316	±	2.31494		28.9133	±	0.357794		Group	0.874089	0.000727531
	(pg)	Fucoxanthin	18	28.7722	±	2.41656		28.95	±	2.4632		29.1889	±	2.61981		28.8561	±	0.499112		Time	0.475	0.016
		Time	37	28.827	±	2.08269		28.9027	±	2.20737		29.0054	±	2.43994		28.9704	±	0.512789		G x T	0.428	0.021
	Mean Corpuscular Hemoglobin	Placebo	19	33.2947	±	1.04694		33.1368	±	1.20702		33.3789	±	1.21636		33.2467	±	0.151882		Group	0.877857	0.000684322
	Concentration (g/dL)	Fucoxanthin	18	33.0611	±	1.02391		33.3639	±	0.824943		33.2444	±	1.06397		33.2702	±	0.211871		Time	0.108	0.066
		Time	37	33.1811	±	1.02817		33.2473	±	1.03104		33.3135	±	1.13092		33.2231	±	0.217677		G x T	0.306	0.033
	Red Blood Cell Distribution	Placebo	19	12.6789	±	0.949607		12.7289	±	0.791152		12.8211	±	0.94315		12.7345	±	0.137789		Group	0.951	0.00010944
	Width (%)	Fucoxanthin	18	12.6833	±	0.913461		12.7778	±	0.968052		12.7167	±	0.906999		12.743	±	0.192212		Time	0.428	0.021
		Time	37	12.6811	±	0.91919		12.7527	±	0.869542		12.7703	±	0.91435		12.7259	±	0.197479		G x T	0.684	0.008
	Neutrophils	Placebo	19	57.2	±	5.12575		56.8158	±	8.14693		79.5632	±	97.8897		58.9414	±	3.90532		Group	0.161562	0.0552063
	(%)	Fucoxanthin	18	54.6167	±	8.40275		51.8806	±	7.35133	‡	53.5722	±	5.90501		64.5263	±	5.44781		Time	0.332	0.027
		Time	37	55.9432	±	6.94204		54.4149	±	8.05977		66.9189	±	70.5769		53.3565	±	5.5971		G x T	0.347	0.025
	Lymphocytes	Placebo	19	32.3	±	5.7282		32.9026	±	7.96748		31.6211	±	6.26379		33.9873	±	0.961132		Group	0.0834304	0.0831807
	(%)	Fucoxanthin	18	34.5556	±	8.63932		36.3778	±	7.78925	⁑	36.1667	±	5.88797	*	32.2746	±	1.34075		Time	0.573	0.016
		Time	37	33.3973	±	7.27723		34.5932	±	7.96818		33.8324	±	6.42603		35.7	±	1.37749	⁑	G x T	0.612	0.014
	Monocytes	Placebo	19	6.65263	±	1.31882		6.91579	±	1.16965		7.60526	±	1.61055	†	7.60534	±	0.195286		Group	0.00819425	0.183357
	(%)	Fucoxanthin	18	8.03333	±	1.52778	*	8.54722	±	1.41385	*	7.87778	±	1.61083		7.05789	±	0.272419		Time	0.169	0.05
		Time	37	7.32432	±	1.56886		7.70946	±	1.52032	‡	7.73784	±	1.59415		8.15278	±	0.279883	⁎	G x T	0.015	0.118
	Eosinophils	Placebo	19	2.82105	±	1.99822		2.28947	±	1.5103		2.97895	±	2.27659		2.31857	±	0.210534		Group	0.0812833	0.0843031
	(%)	Fucoxanthin	18	1.97061	±	1.00865		2.22778	±	1.13283	⁑	1.62356	±	0.680423	*	2.69649	±	0.293689		Time	0.855	0.004
		Time	37	2.40732	±	1.63173		2.25946	±	1.32192		2.31957	±	1.81156		1.94065	±	0.301736	⁑	G x T	0.042	0.088
	Basophils	Placebo	19	0.710526	±	0.257972		0.810526	±	0.276676	‡	0.847368	±	0.345396	†⁑	0.742885	±	0.0427039		Group	0.28274	0.0328878
	(%)	Fucoxanthin	18	0.666667	±	0.314362		0.761111	±	0.32924	‡	0.661111	±	0.268194		0.789474	±	0.0595708		Time	0.082	0.071
		Time	37	0.689189	±	0.283611		0.786486	±	0.30015	†	0.756757	±	0.320191	†	0.696296	±	0.0612031		G x T	1.76188	0.182534
	Platelets	Placebo	19	291	±	60.5906		291.053	±	54.8528		282.579	±	59.5122		279.267	±	8.03482		Group	0.27327	0.034187
	(K/µL)	Fucoxanthin	18	282.889	±	42.3999		259.417	±	77.6724	‡	268.667	±	57.8446		288.211	±	11.2083		Time	0.385	0.026
		Time	37	287.054	±	51.9754		275.662	±	67.8992		275.811	±	58.3147		270.324	±	11.5155		G x T	0.183	0.048
	Data are expressed as means ± standard deviations. Data were analyzed using a multivariate and univariate General Linear Model with repeated measures. P-levels, with partial ETA squared (ηₚ²), are listed for between-subject group (G) and univariate within-subject (Greenhouse-Geisser) time (T), and group x time (G x T) effects. Multivariate Wilk's Lambda showed no time (p = 0.850, ηₚ² = 0.149), or…

## Sheet: Table S10. Serum Comprehensive 
	Table S10. Serum Comprehensive Metabolic Analysis.
					Weeks											Mean
	Variable	Group	N	0				6				12				(SEM)				Effect	p-Level	ηₚ²
	Blood Urea Nitrogen	Placebo	19	10.6316	+	2.54319		11.2632	+	2.70477		11.0526	+	2.14667		10.9825	±	0.507068		Group	0.850636	0.00102717
	(mg/dL)	Fucoxanthin	18	11.0556	+	2.28736		11.0278	+	3.17375		11.2778	+	2.5623		11.1204	±	0.520963		Time	0.639044	0.0124965
		Time	37	10.8378	+	2.39807		11.1486	+	2.90322		11.1622	+	2.32753		11.0514	±	0.363497		G x T	0.673507	0.0110139
	Creatinine	Placebo	19	0.758421	+	0.092452		0.793684	+	0.103291	†	0.793158	+	0.0960354	‡	0.781754	±	0.0222196		Group	0.628492	0.0067621
	(mg/dL)	Fucoxanthin	18	0.756111	+	0.103648		0.773611	+	0.119383		0.768889	+	0.112244		0.766204	±	0.0228285		Time	0.0480753	0.0859738
		Time	37	0.757297	+	0.0966853		0.783919	+	0.11031	†	0.781351	+	0.103499	‡	0.773979	±	0.0159284		G x T	0.574376	0.0149035
	Estimated Glomerular Filtration Rate	Placebo	19	107.684	+	10.8528		103.789	+	13.5055	‡	103.526	+	13.9577	‡	105	±	3.13549		Group	0.6085	0.00757507
	2021 CKD-EPI) (ml/min/1.73)	Fucoxanthin	18	108.353	+	15.8595		106.971	+	17.8263		106.647	+	15.3621		107.324	±	3.22141		Time	0.117463	0.060641
		Time	37	108.01	+	13.3335		105.337	+	15.616		105.045	+	14.5379	‡	106.162	±	2.24771		G x T	0.62367	0.0125584
	BUN-Creatinine Ratio	Placebo	19	14.2105	+	3.55245		14.3684	+	3.43528		13.8421	+	2.2426		14.1404	±	0.525835		Group	0.627659	0.00679485
		Fucoxanthin	18	14.6111	+	2.32983		14.1944	+	3.241		14.7222	+	3.19569		14.5093	±	0.540244		Time	0.960631	0.000969214
		Time	37	14.4054	+	2.9857		14.2838	+	3.29676		14.2703	+	2.74518		14.3248	±	0.37695		G x T	0.642758	0.012028
	Sodium	Placebo	19	141.158	+	2.14121		141.316	+	2.66776		140.526	+	2.22032		141	±	0.391132		Group	0.869803	0.000778341
	(meq/L)	Fucoxanthin	18	140.889	+	2.32351		141.333	+	2.22288		140.5	+	2.03643		140.907	±	0.40185		Time	0.178302	0.0491943
		Time	37	141.027	+	2.20462		141.324	+	2.42732		140.514	+	2.10319		140.954	±	0.280387		G x T	0.907791	0.00182822
	Potassium	Placebo	19	4.53684	+	0.449951		4.84211	+	1.07616		4.55263	+	0.41549		4.64386	±	0.0847413		Group	0.232665	0.0404427
	(meq/L)	Fucoxanthin	18	4.6	+	0.397048		4.4	+	0.33955		4.48889	+	0.458756		4.4963	±	0.0870634		Time	0.673562	0.00858572
		Time	37	4.56757	+	0.420353		4.62703	+	0.826858		4.52162	+	0.432136		4.57008	±	0.0607477		G x T	0.14669	0.0561027
	Chloride	Placebo	19	99.2105	+	20.7567		99.2632	+	21.7072		104	+	1.94365		100.825	±	1.61347		Group	0.178577	0.0510873
	(meq/L)	Fucoxanthin	18	103.944	+	1.95455		104.611	+	2.17307		103.444	+	2.2022		104	±	1.65769		Time	0.694998	0.0085303
		Time	37	101.514	+	14.9325		101.865	+	15.6581		103.73	+	2.06355		102.412	±	1.15664		G x T	0.518079	0.016885
	Carbon Dioxide	Placebo	19	24.1053	+	1.96906		24.2105	+	1.9026		24.5789	+	1.77375		24.2982	±	0.29696		Group	0.549504	0.0103279
	(meq/L)	Fucoxanthin	18	24.4444	+	1.78958		24.4444	+	1.78958		24.7778	+	1.62899		24.5556	±	0.305098		Time	0.479902	0.0205424
		Time	37	24.2703	+	1.8656		24.3243	+	1.82656		24.6757	+	1.68414		24.4269	±	0.212879		G x T	0.977788	0.000581009
	Calcium	Placebo	19	9.62105	+	0.38381		9.70526	+	0.291497	*	9.7	+	0.333333		9.67544	±	0.0558909		Group	0.0950735	0.077572
	(mg/dL)	Fucoxanthin	18	9.53333	+	0.211438		9.50278	+	0.270333		9.57778	+	0.345655		9.53796	±	0.0574224	⁑	Time	0.536035	0.0174585
		Time	37	9.57838	+	0.311033		9.60676	+	0.295842		9.64054	+	0.34031		9.6067	±	0.0400659		G x T	0.56768	0.0158398
	Total Proteins	Placebo	19	7.13158	+	0.443537		7.06316	+	0.28521		7.03158	+	0.393069		7.07544	±	0.0645951		Group	0.987911	6.65338e-06
	(g/dL)	Fucoxanthin	18	7.10556	+	0.396265		7.03056	+	0.318609		7.09444	+	0.313373		7.07685	±	0.0663651		Time	0.505696	0.0185801
		Time	37	7.11892	+	0.415557		7.0473	+	0.29813		7.06216	+	0.353043		7.07615	±	0.0463056		G x T	0.69836	0.00942039
	Albumin	Placebo	19	4.54211	+	0.231699		4.63684	+	0.243152	⁑	4.57368	+	0.23533		4.58421	±	0.0455392		Group	0.12462	0.0660598
	(g/dL)	Fucoxanthin	18	4.44444	+	0.238185		4.48889	+	0.258705		4.51111	+	0.280522		4.48148	±	0.0467871		Time	0.248957	0.0390101
		Time	37	4.49459	+	0.236814		4.56486	+	0.258431		4.54324	+	0.256624		4.53285	±	0.0326453		G x T	0.577092	0.0144013
	Globulin	Placebo	19	2.58947	+	0.38571		2.42632	+	0.210402	†	2.45789	+	0.333859	†	2.49123	±	0.0586906		Group	0.224089	0.0419293
	(g/dL)	Fucoxanthin	18	2.66111	+	0.293336		2.54167	+	0.241472	‡	2.58333	+	0.27062		2.59537	±	0.0602989		Time	0.00448188	0.146961
		Time	37	2.62432	+	0.341081		2.48243	+	0.230403	†	2.51892	+	0.307172	†	2.5433	±	0.042073		G x T	0.784878	0.00650791
	Albumin-Globulin Ratio	Placebo	19	1.80526	+	0.295285		1.93158	+	0.210957	†*	1.89474	+	0.295285	†	1.87719	±	0.049479		Group	0.07545	0.0875142
		Fucoxanthin	18	1.68333	+	0.191741		1.78611	+	0.204224	†	1.77222	+	0.229592	†	1.74722	±	0.0508348	⁑	Time	0.0016345	0.172271
		Time	37	1.74595	+	0.254509		1.86081	+	0.217669	†	1.83514	+	0.268965	†	1.81221	±	0.0354695		G x T	0.905072	0.00258371
	Bilirubin	Placebo	19	0.421053	+	0.143678		0.484211	+	0.203479		0.447368	+	0.150438		0.450877	±	0.0551897		Group	0.41791	0.0188377
	(mg/dL)	Fucoxanthin	18	0.461111	+	0.285201		0.536111	+	0.402129		0.55	+	0.360147	‡	0.515741	±	0.056702		Time	0.145653	0.0537321
		Time	37	0.440541	+	0.221685		0.509459	+	0.312658	‡	0.497297	+	0.274354		0.483309	±	0.0395633		G x T	0.667635	0.0113168
	Alkaline Phosphatase	Placebo	19	67.6316	+	13.981		63.4211	+	11.7062	†	67.7895	+	15.6616		66.2807	±	3.32023		Group	0.412194	0.0193005
	(U/L)	Fucoxanthin	18	71.3333	+	15.7816		69.0278	+	17.4394		70.3333	+	18.295		70.2315	±	3.41121		Time	0.109839	0.0621857
		Time	37	69.4324	+	14.794		66.1486	+	14.8394	†	69.027	+	16.8036		68.2561	±	2.38014		G x T	0.630671	0.0124694
	Aspartate Aminotransferase	Placebo	19	16.8947	+	4.64154		17.8421	+	5.22029		17.4211	+	3.87751		17.386	±	1.21272		Group	0.434942	0.0175119
	(U/L)	Fucoxanthin	18	19.3889	+	10.4495		18.2778	+	3.99714		18.6111	+	6.76617		18.7593	±	1.24596		Time	0.977379	0.00026855
		Time	37	18.1081	+	7.99578		18.0541	+	4.60643		18	+	5.43139		18.0726	±	0.869354		G x T	0.50143	0.0175695
	Alanine Aminotransferase	Placebo	19	15.4737	+	10.4529		15.3158	+	8.93839		14.5263	+	7.26765		15.1053	±	1.99312		Group	0.388253	0.0213431
	(U/L)	Fucoxanthin	18	17.3333	+	10.8302		18.6944	+	10.1968		16.7778	+	13.4888		17.6019	±	2.04774		Time	0.663268	0.010239
		Time	37	16.3784	+	10.5313		16.9595	+	9.59049		15.6216	+	10.6598		16.3536	±	1.42879		G x T	0.853042	0.00348758
	C-Reactive Protein	Placebo	19	2.74442	+	3.01132		2.12632	+	3.19858		3.07779	+	4.06811		2.64951	±	2.06085		Group	0.315574	0.0287683
	(mg/L)	Fucoxanthin	18	7.62939	+	21.3424		5.12778	+	8.02883		4.21667	+	9.0398		5.65794	±	2.11732		Time	0.378924	0.0240684
		Time	37	5.12089	+	15.0252		3.58649	+	6.15378		3.63184	+	6.86999		4.15373	±	1.47734		G x T	0.354412	0.0263042
	Data are expressed as means ± standard deviations. Data were analyzed using a multivariate and univariate General Linear Model with repeated measures. P-levels, with partial ETA squared (ηₚ²), are listed for between-subject group (G) and univariate within-subject (Greenhouse-Geisser) time (T), and group x time (G x T) effects. Multivariate Wilk's Lambda showed a significant time (p = 0.030, ηₚ² =…

[truncated: 6 more sheets: Table S11. Glucose Homeostasis , Table S12. Leptin and Blood Lip, Table S13. Cytokine and Inflamm, Table S14. Quality of Life, Table S15. Resting Hemodynamic , Tables S16a & S16b. Side Effect]
